# Supplementary material for: Predicting Phloeosinus cupressi (Coleoptera: Curculionidae: Phloeosinus) Distribution for Management Planning Under Climate Change
Source: Insects. 2026 Jan 9;17(1):77. doi: 10.3390/insects17010077 (PMC12841822; doi:10.3390/insects17010077)
Supplement: Supplementary file 1 [file insects-17-00077-s001.zip]

Archive with 2 entries (2 files):
- Table S1 Global occurrence coordinates of P. cupressi.xls
- Table S2 Global presence coordinates of Cupressus L..xls
