# Supplementary material for: Predicting Phloeosinus cupressi (Coleoptera: Curculionidae: Phloeosinus) Distribution for Management Planning Under Climate Change
Source: Insects. 2026 Jan 9;17(1):77. doi: 10.3390/insects17010077 (PMC12841822; doi:10.3390/insects17010077)
Supplement: Supplementary file 1 [file insects-17-00077-s001.zip › Table S1 Global occurrence coordinates of P. cupressi.xls]

## Sheet: Coordinates
Species	Latitude	Longitude
P.cupressi Hopkins	56.8059	-132.961
P.cupressi Hopkins	57.8299	-135.907
P.cupressi Hopkins	56.4641	-132.384
P.cupressi Hopkins	-45.8493	170.63
P.cupressi Hopkins	-33.7667	150.633
P.cupressi Hopkins	-33.2833	149.1
P.cupressi Hopkins	-33.55	150.667
P.cupressi Hopkins	-33.7833	151.05
P.cupressi Hopkins	-33.5333	149.25
P.cupressi Hopkins	-29.7333	152.35
P.cupressi Hopkins	-34.4667	149.483
P.cupressi Hopkins	-33.8	151.217
P.cupressi Hopkins	-33.8	151.217
P.cupressi Hopkins	-33.1	148.867
P.cupressi Hopkins	-33.7167	150.333
P.cupressi Hopkins	-33.7667	150.633
P.cupressi Hopkins	-34.55	150.383
P.cupressi Hopkins	-33.9333	151.05
P.cupressi Hopkins	-33.8167	151.167
P.cupressi Hopkins	-33.2833	149.1
P.cupressi Hopkins	-34.75	149.717
P.cupressi Hopkins	-33.95	150.983
P.cupressi Hopkins	-33.3	146.367
P.cupressi Hopkins	50.0769	-120.878
P.cupressi Hopkins	-29.7333	151.733
P.cupressi Hopkins	19.3348	-98.9757
P.cupressi Hopkins	-45.8122	170.592
P.cupressi Hopkins	-36.9542	174.776
P.cupressi Hopkins	-36.8513	174.858
P.cupressi Hopkins	38.8604	-122.416
P.cupressi Hopkins	36.9772	-121.899
P.cupressi Hopkins	37.8717	-122.272
P.cupressi Hopkins	37.9274	-122.592
P.cupressi Hopkins	-36.7804	174.719
P.cupressi Hopkins	-36.7889	174.76
P.cupressi Hopkins	-36.8526	174.762
P.cupressi Hopkins	-36.9224	174.717
P.cupressi Hopkins	-36.9132	174.681
P.cupressi Hopkins	-36.8545	174.861
P.cupressi Hopkins	-36.7074	174.748
P.cupressi Hopkins	-36.8154	174.775
P.cupressi Hopkins	-36.9224	174.718
P.cupressi Hopkins	-36.5865	174.694
P.cupressi Hopkins	-41.2527	173.321
P.cupressi Hopkins	-36.9685	174.794
P.cupressi Hopkins	-36.7454	174.431
P.cupressi Hopkins	-36.8826	174.681
P.cupressi Hopkins	-46.4983	169.618
P.cupressi Hopkins	19.6967	-101.181
P.cupressi Hopkins	-37.7	144.82
P.cupressi Hopkins	37.7691	-122.48
P.cupressi Hopkins	-45.8761	170.587
