# Supplementary material for: Predicting Phloeosinus cupressi (Coleoptera: Curculionidae: Phloeosinus) Distribution for Management Planning Under Climate Change
Source: Insects. 2026 Jan 9;17(1):77. doi: 10.3390/insects17010077 (PMC12841822; doi:10.3390/insects17010077)
Supplement: Supplementary file 1 [file insects-17-00077-s001.zip › Table S2 Global presence coordinates of Cupressus L..xls]

## Sheet: Coordinates
Species	Latitude	Longitude
Cupressus L.	50.8867	6.73417
Cupressus L.	-3.91667	136.367
Cupressus L.	3.97472	-76.1975
Cupressus L.	37.7998	-122.479
Cupressus L.	37.8019	-122.479
Cupressus L.	39.2192	-121.048
Cupressus L.	39.2152	-123.719
Cupressus L.	38.482	22.4987
Cupressus L.	42.7856	12.0372
Cupressus L.	37.7419	-25.6749
Cupressus L.	37.7548	27.4071
Cupressus L.	41.7351	15.9661
Cupressus L.	34.923	32.3405
Cupressus L.	39.7723	3.12492
Cupressus L.	39.81	3.11016
Cupressus L.	43.3112	6.64089
Cupressus L.	39.8673	3.02021
Cupressus L.	39.6826	2.85456
Cupressus L.	37.6335	27.1786
Cupressus L.	37.0946	-7.67833
Cupressus L.	37.3833	-5.98978
Cupressus L.	43.7317	7.4192
Cupressus L.	45.7112	13.4739
Cupressus L.	44.7757	14.7179
Cupressus L.	48.6915	-4.04709
Cupressus L.	52.4539	13.404
Cupressus L.	41.8986	12.4794
Cupressus L.	42.7804	3.03519
Cupressus L.	39.7915	2.70384
Cupressus L.	43.2162	6.61325
Cupressus L.	37.9832	23.714
Cupressus L.	36.8173	27.1498
Cupressus L.	43.0771	11.6784
Cupressus L.	36.4064	10.6183
Cupressus L.	37.4972	27.2642
Cupressus L.	36.2302	36.6882
Cupressus L.	37.8586	-122.503
Cupressus L.	39.2216	26.2227
Cupressus L.	41.7191	2.93472
Cupressus L.	41.2893	19.5075
Cupressus L.	41.3933	2.16843
Cupressus L.	37.395	-8.80733
Cupressus L.	39.7478	2.64831
Cupressus L.	32.6466	-16.9065
Cupressus L.	35.2912	33.4031
Cupressus L.	22.0109	100.799
Cupressus L.	25.0125	102.7
Cupressus L.	28.4861	98.9115
Cupressus L.	25.0206	98.49
Cupressus L.	26.8761	100.23
Cupressus L.	25.5325	102.405
Cupressus L.	23.4375	104.672
Cupressus L.	25.8696	102.593
Cupressus L.	26.0885	103.177
Cupressus L.	25.8273	100.575
Cupressus L.	27.1772	99.2872
Cupressus L.	23.1255	104.703
Cupressus L.	24.6157	100.71
Cupressus L.	27.8231	99.706
Cupressus L.	23.363	104.251
Cupressus L.	25.0329	101.546
Cupressus L.	25.4647	99.5412
Cupressus L.	6.27167	10.3167
Cupressus L.	36.725	10.3347
Cupressus L.	37.6	-121.617
Cupressus L.	29.0833	-118.333
Cupressus L.	20.8667	-99.7167
Cupressus L.	20.5333	-98.45
Cupressus L.	19.4667	-99.25
Cupressus L.	19.6667	-97.1667
Cupressus L.	19.2833	-99.6667
Cupressus L.	35.9167	-121.417
Cupressus L.	34.75	-119.667
Cupressus L.	20.2167	-98.7333
Cupressus L.	20.5	-98.4833
Cupressus L.	36.5333	-121.95
Cupressus L.	14.55	-88.6833
Cupressus L.	14.6333	-91.2667
Cupressus L.	36.5833	-121.967
Cupressus L.	14.35	-89.15
Cupressus L.	19.2	-99.25
Cupressus L.	37.9167	-122.75
Cupressus L.	29.0833	-102.317
Cupressus L.	40.5667	-122.517
Cupressus L.	19.05	-98.8
Cupressus L.	38.5833	-120.667
Cupressus L.	19.6667	-100.25
Cupressus L.	39.4833	-123.75
Cupressus L.	36.55	-121.95
Cupressus L.	40.5667	-122.533
Cupressus L.	19.0333	-99.95
Cupressus L.	36.5833	-121.933
Cupressus L.	19.0833	-98.7
Cupressus L.	35.75	-121.2
Cupressus L.	17.9167	-93.8833
Cupressus L.	39.9167	-123.5
Cupressus L.	39.4667	-123.767
Cupressus L.	39.0833	-122.667
Cupressus L.	18.8333	-97.2
Cupressus L.	38.6667	-122.6
Cupressus L.	35.75	-121.083
Cupressus L.	39.3333	-123.75
Cupressus L.	39.3333	-121.333
Cupressus L.	38.7833	-123.567
Cupressus L.	31.95	-109.3
Cupressus L.	36.5833	-121.933
Cupressus L.	35.5167	-121.083
Cupressus L.	32.6167	-116.617
Cupressus L.	32.75	-116.583
Cupressus L.	38.6667	-122.633
Cupressus L.	35.7	-121.1
Cupressus L.	38.3333	-122.417
Cupressus L.	32.5	-110.833
Cupressus L.	39.8	-121.6
Cupressus L.	38.8667	-122.4
Cupressus L.	33.1667	-109.333
Cupressus L.	38.8333	-122.667
Cupressus L.	39.0167	-122.5
Cupressus L.	34.3333	-111.417
Cupressus L.	33.9333	-111.4
Cupressus L.	33.8833	-117.667
Cupressus L.	41.1667	-121.417
Cupressus L.	38.3833	-122.967
Cupressus L.	34.3	-111.35
Cupressus L.	31.9333	-110
Cupressus L.	31.6667	-109.317
Cupressus L.	39.1333	-122.617
Cupressus L.	34.8167	-111.75
Cupressus L.	42.1167	-123.267
Cupressus L.	36.5167	-121.933
Cupressus L.	34.8667	-111.75
Cupressus L.	36.3333	51.6667
Cupressus L.	37.0667	-122.167
Cupressus L.	35.55	-118.45
Cupressus L.	37.25	-122.3
Cupressus L.	36.6667	24.3833
Cupressus L.	33.35	-109.367
Cupressus L.	34.4667	-111.333
Cupressus L.	37.0667	49.6
Cupressus L.	31.9	-109.167
Cupressus L.	32.6667	-116.75
Cupressus L.	32.7667	21.7167
Cupressus L.	40.9167	-121.667
Cupressus L.	32.9333	-116.617
Cupressus L.	32.4167	-110.833
Cupressus L.	32	-109.333
Cupressus L.	32.9333	-116.617
Cupressus L.	41.9167	-123.167
Cupressus L.	34.9667	32.8833
Cupressus L.	35.1333	36.0833
Cupressus L.	36.6333	51.4333
Cupressus L.	30.9833	-8.21667
Cupressus L.	27.5	93
Cupressus L.	29.1667	83.9167
Cupressus L.	24.65	9.55
Cupressus L.	32.8333	21.8667
Cupressus L.	27.6	93.7
Cupressus L.	41.75	-122.25
Cupressus L.	35.2833	-118.283
Cupressus L.	31	-8.01667
Cupressus L.	35.5667	-118.5
Cupressus L.	35.3833	33.9167
Cupressus L.	29.0333	93.15
Cupressus L.	31.1167	77.15
Cupressus L.	28.1333	106.817
Cupressus L.	34.2	35.95
Cupressus L.	32.05	118.617
Cupressus L.	30.1667	102.983
Cupressus L.	28	120.417
Cupressus L.	30.7667	111.333
Cupressus L.	30.4333	78.0667
Cupressus L.	36.85	27.2167
Cupressus L.	27.0333	88.5667
Cupressus L.	25.0667	102.683
Cupressus L.	28.75	83.6833
Cupressus L.	29.6	103.483
Cupressus L.	27.55	90.15
Cupressus L.	31	103.617
Cupressus L.	37.2833	27.95
Cupressus L.	32.0667	105.433
Cupressus L.	28.9833	93.2333
Cupressus L.	30.4	108.4
Cupressus L.	31.9333	101.883
Cupressus L.	27.95	108.833
Cupressus L.	31.9833	20.5333
Cupressus L.	30.05	102.033
Cupressus L.	29.0333	107.217
Cupressus L.	29.4	94.4167
Cupressus L.	29	93.2333
Cupressus L.	26.0833	103.167
Cupressus L.	33.8333	104.333
Cupressus L.	28.2833	106.833
Cupressus L.	29.0167	107
Cupressus L.	31.3333	103.8
Cupressus L.	26.85	100.267
Cupressus L.	32.5	76.5
Cupressus L.	25.1333	113.333
Cupressus L.	29.5667	106.583
Cupressus L.	31.6833	103.867
Cupressus L.	36.8833	34.5833
Cupressus L.	29.05	100.167
Cupressus L.	35.6833	36.1333
Cupressus L.	37.7167	27.5667
Cupressus L.	36.9167	31.75
Cupressus L.	36.9	28.25
Cupressus L.	36.3667	29.7167
Cupressus L.	28.8	52.4167
Cupressus L.	29	82.8833
Cupressus L.	28.9	83.7667
Cupressus L.	36.3	32.3333
Cupressus L.	27.8167	91.05
Cupressus L.	29.5667	82.3667
Cupressus L.	27.5833	90.2
Cupressus L.	15.35	-91.45
Cupressus L.	27.8333	91.1333
Cupressus L.	27.75	90
Cupressus L.	28.9833	93.2167
Cupressus L.	19.75	-100.25
Cupressus L.	27.7667	91.1167
Cupressus L.	29.0333	93.05
Cupressus L.	27.8333	91.15
Cupressus L.	27.3833	89.9
Cupressus L.	27.8333	91.0667
Cupressus L.	27.7	89.9667
Cupressus L.	27.4667	89.9
Cupressus L.	27.4	89.9333
Cupressus L.	37.9172	-122.494
Cupressus L.	29.1091	-118.326
Cupressus L.	37.7506	-122.47
Cupressus L.	37.9	-2.89
Cupressus L.	39.38	-5.58
Cupressus L.	40.56	-1.42
Cupressus L.	38.92	-5.46
Cupressus L.	39.19	-5.48
Cupressus L.	38.75	-6.98
Cupressus L.	38.99	-5.86
Cupressus L.	38.88	-6.98
Cupressus L.	15.9858	107.985
Cupressus L.	37.7109	-122.47
Cupressus L.	37.9925	-122.654
Cupressus L.	37.7924	-122.447
Cupressus L.	37.6201	-122.499
Cupressus L.	37.8002	-122.473
Cupressus L.	37.7916	-122.451
Cupressus L.	32.5959	-116.844
Cupressus L.	37.5208	-122.514
Cupressus L.	31.09	-8.13
Cupressus L.	31.03	-8.13
Cupressus L.	39.54	-0.51
Cupressus L.	40.4	0.35
Cupressus L.	38	22.47
Cupressus L.	35.32	33.15
Cupressus L.	39.94	-0.32
Cupressus L.	39.95	-0.37
Cupressus L.	39.47	-0.39
Cupressus L.	37.7835	-122.511
Cupressus L.	37.5276	-122.317
Cupressus L.	37.7284	-122.467
Cupressus L.	37.466	-122.433
Cupressus L.	37.7207	-122.503
Cupressus L.	37.7117	-122.503
Cupressus L.	37.7175	-122.503
Cupressus L.	37.9173	-122.615
Cupressus L.	32.6041	-116.884
Cupressus L.	23.9338	-99.8015
Cupressus L.	39.3739	-123.64
Cupressus L.	36.5196	-121.95
Cupressus L.	37.7226	-122.423
Cupressus L.	37.781	-122.511
Cupressus L.	36.5214	-121.951
Cupressus L.	35.666	-121.283
Cupressus L.	39.2311	-123.62
Cupressus L.	38.1903	-122.956
Cupressus L.	36.5684	-121.965
Cupressus L.	36.9666	-122.121
Cupressus L.	36.5214	-121.949
Cupressus L.	37.7866	-122.503
Cupressus L.	37.784	-122.51
Cupressus L.	37.9184	-122.615
Cupressus L.	37.8262	-122.5
Cupressus L.	37.7867	-122.448
Cupressus L.	37.7607	-122.447
Cupressus L.	37.7692	-122.441
Cupressus L.	30.95	-8.23333
Cupressus L.	31.0167	-8.11667
Cupressus L.	53.5167	-113.517
Cupressus L.	30.0333	95.0167
Cupressus L.	28.98	93.22
Cupressus L.	29.03	93.05
Cupressus L.	29	93.23
Cupressus L.	29.03	93.15
Cupressus L.	29.4	94.42
Cupressus L.	43.54	-5.91
Cupressus L.	37.0682	-2.66887
Cupressus L.	37.0682	-2.67169
Cupressus L.	37.0638	-2.67725
Cupressus L.	37.0998	-2.68837
Cupressus L.	37.1171	-3.50449
Cupressus L.	21.6783	106.378
Cupressus L.	37.6369	27.2456
Cupressus L.	26.4667	111.317
Cupressus L.	38.0333	22.1167
Cupressus L.	37.7333	26.6167
Cupressus L.	36.2667	27.95
Cupressus L.	38.5667	26.0667
Cupressus L.	39.6167	19.9
Cupressus L.	35.2333	24.1667
Cupressus L.	45.7025	13.7125
Cupressus L.	36.7	-4.62
Cupressus L.	36.72	-4.4
Cupressus L.	36.7	-4.63
Cupressus L.	28.0222	84.6461
Cupressus L.	1.65239	-77.0316
Cupressus L.	1.57144	-77.1115
Cupressus L.	3.45639	-74.1439
Cupressus L.	1.90583	-75.2512
Cupressus L.	42.324	-1.732
Cupressus L.	42.492	-2.41
Cupressus L.	42.253	-1.83
Cupressus L.	42.397	-1.791
Cupressus L.	42.66	-1.23
Cupressus L.	42.49	-1.72
Cupressus L.	42.667	-1.847
Cupressus L.	0	0
Cupressus L.	39.6774	-1.5775
Cupressus L.	39.8173	-2.0303
Cupressus L.	39.9111	-2.7309
Cupressus L.	40.3784	-2.411
Cupressus L.	38.568	-3.4477
Cupressus L.	41.3889	1.5648
Cupressus L.	39.0248	-3.9126
Cupressus L.	39.127	-4.4923
Cupressus L.	39.533	2.9302
Cupressus L.	38.9917	-5.5401
Cupressus L.	41.2654	-1.7943
Cupressus L.	41.1347	-1.4154
Cupressus L.	41.2502	-1.3052
Cupressus L.	41.3723	-1.6847
Cupressus L.	41.5329	-4.4384
Cupressus L.	41.5434	-4.3188
Cupressus L.	41.763	-4.7322
Cupressus L.	41.7992	-4.7212
Cupressus L.	41.8958	-4.8805
Cupressus L.	41.3654	-5.3194
Cupressus L.	41.6045	-5.064
Cupressus L.	41.8111	-4.5168
Cupressus L.	41.748	-5.0926
Cupressus L.	41.8846	-5.0127
Cupressus L.	39.4093	-0.6074
Cupressus L.	39.7933	-3.4789
Cupressus L.	39.9244	-4.802
Cupressus L.	40.7129	-0.4903
Cupressus L.	40.7052	-0.5498
Cupressus L.	40.9881	-0.7295
Cupressus L.	41.0573	-0.1917
Cupressus L.	41.0672	-0.227
Cupressus L.	41.4862	1.4309
Cupressus L.	40.7253	0.2412
Cupressus L.	40.8972	0.6852
Cupressus L.	40.9606	0.7067
Cupressus L.	40.9696	0.7064
Cupressus L.	41.2465	1.0667
Cupressus L.	41.5648	1.2611
Cupressus L.	37.153	-2.5608
Cupressus L.	37.1537	-2.8536
Cupressus L.	36.999	-2.3931
Cupressus L.	36.892	-2.7194
Cupressus L.	37.1135	-1.9983
Cupressus L.	37.1083	-2.6961
Cupressus L.	37.1534	-2.7072
Cupressus L.	37.3952	-2.3109
Cupressus L.	37.3961	-2.5029
Cupressus L.	37.8717	-2.1359
Cupressus L.	37.8719	-2.17
Cupressus L.	27.8013	-17.9248
Cupressus L.	27.8102	-17.9301
Cupressus L.	28.5297	-16.3406
Cupressus L.	27.8053	-17.9452
Cupressus L.	27.8144	-17.9454
Cupressus L.	28.5434	-16.3254
Cupressus L.	40.6237	-6.139
Cupressus L.	40.6844	-6.4204
Cupressus L.	41.7853	-4.42
Cupressus L.	41.8325	-4.2404
Cupressus L.	42.5791	-4.316
Cupressus L.	41.7894	-4.047
Cupressus L.	41.8042	-4.3482
Cupressus L.	41.8311	-4.3608
Cupressus L.	41.831	-4.3728
Cupressus L.	41.8681	-4.2772
Cupressus L.	41.9019	-4.4587
Cupressus L.	41.9293	-4.4352
Cupressus L.	41.8705	-4.7713
Cupressus L.	41.8795	-4.7715
Cupressus L.	41.8893	-4.7236
Cupressus L.	41.9185	-4.5676
Cupressus L.	41.9277	-4.5558
Cupressus L.	41.9427	-4.7612
Cupressus L.	41.9425	-4.7733
Cupressus L.	42.0187	-4.4855
Cupressus L.	42.139	-4.21
Cupressus L.	42.1554	-4.3556
Cupressus L.	42.0174	-4.5821
Cupressus L.	42.1737	-4.3318
Cupressus L.	42.2005	-4.3445
Cupressus L.	42.6874	-4.2939
Cupressus L.	43.4222	-6.4306
Cupressus L.	42.2843	-7.9085
Cupressus L.	42.4451	-7.1153
Cupressus L.	42.0921	-1.6216
Cupressus L.	42.1209	-1.7782
Cupressus L.	42.2094	-1.6432
Cupressus L.	42.4739	-1.966
Cupressus L.	42.5158	-1.661
Cupressus L.	42.6099	-2.0735
Cupressus L.	42.6637	-2.0361
Cupressus L.	37.8965	-1.1576
Cupressus L.	37.8827	-1.4536
Cupressus L.	38.5847	-0.8302
Cupressus L.	36.5725	-4.7881
Cupressus L.	36.5813	-4.7995
Cupressus L.	36.5237	-5.0215
Cupressus L.	36.8702	-3.9985
Cupressus L.	36.9506	-4.8194
Cupressus L.	37.2719	-4.3873
Cupressus L.	40.3058	-3.6825
Cupressus L.	40.3662	-4.0364
Cupressus L.	40.3932	-4.0486
Cupressus L.	40.6485	-3.615
Cupressus L.	40.5814	-4.1461
Cupressus L.	40.7013	-3.8167
Cupressus L.	40.7912	-3.8415
Cupressus L.	40.691	-3.9823
Cupressus L.	40.7278	-3.8881
Cupressus L.	40.7638	-3.9004
Cupressus L.	40.7457	-3.9002
Cupressus L.	42.3822	1.7974
Cupressus L.	37.7667	-2.8978
Cupressus L.	37.965	-2.9203
Cupressus L.	38.127	-2.7946
Cupressus L.	38.1181	-2.8859
Cupressus L.	38.3965	-3.5039
Cupressus L.	38.3513	-3.5264
Cupressus L.	42.5733	-0.3196
Cupressus L.	42.2028	0.6744
Cupressus L.	42.2116	0.662
Cupressus L.	42.2258	0.4797
Cupressus L.	39.527	-5.3617
Cupressus L.	38.889	-2.0084
Cupressus L.	40.2717	-2.8471
Cupressus L.	40.5864	-2.6101
Cupressus L.	36.9724	-3.5168
Cupressus L.	37.2645	-4.2405
Cupressus L.	37.37	-3.1468
Cupressus L.	37.8918	-2.4996
Cupressus L.	36.9613	-3.8761
Cupressus L.	37.2341	-3.4397
Cupressus L.	29	92
Cupressus L.	31.5592	77.4412
Cupressus L.	32.1531	105.542
Cupressus L.	31.7	-115.767
Cupressus L.	21.7813	-103.23
Cupressus L.	35.588	-118.492
Cupressus L.	31.7751	-109.314
Cupressus L.	37.4	-13.98
Cupressus L.	40.73	-3.94
Cupressus L.	28.63	83.62
Cupressus L.	30.08	80.23
Cupressus L.	30.15	80.25
Cupressus L.	31.92	102.05
Cupressus L.	31.93	101.88
Cupressus L.	23.6611	-105.435
Cupressus L.	36.5208	-121.949
Cupressus L.	41.0333	29.1
Cupressus L.	27.8333	91.1333
Cupressus L.	21.5333	106.333
Cupressus L.	-5.79556	-77.9389
Cupressus L.	28.6833	83.6167
Cupressus L.	28.6994	83.6369
Cupressus L.	27.4	89.9333
Cupressus L.	21.6969	106.435
Cupressus L.	27.2667	91.2
Cupressus L.	19.5383	-97.2219
Cupressus L.	-7.945	-14.3339
Cupressus L.	31.8833	-6.45
Cupressus L.	31.0667	-8.13333
Cupressus L.	26.0667	110.133
Cupressus L.	33.9281	-111.4
Cupressus L.	30.9833	-8.21667
Cupressus L.	-5.26667	119.85
Cupressus L.	32.0739	-110.45
Cupressus L.	19.76	-100.255
Cupressus L.	28.7542	83.69
Cupressus L.	27.85	91.0833
Cupressus L.	30.0289	95.0108
Cupressus L.	27.7417	98.6589
Cupressus L.	32.5711	-116.867
Cupressus L.	28.4783	98.79
Cupressus L.	32.8678	-116.655
Cupressus L.	19.8103	-100.137
Cupressus L.	28.4769	98.8367
Cupressus L.	27.8333	91.0667
Cupressus L.	19.7206	-97.2481
Cupressus L.	36.5189	-121.941
Cupressus L.	29.6219	94.3994
Cupressus L.	31.0833	110.5
Cupressus L.	28.1167	99.4486
Cupressus L.	19.4161	-97.2111
Cupressus L.	21.6394	106.437
Cupressus L.	27.6	90.05
Cupressus L.	19.5414	-97.23
Cupressus L.	27.5	89.3333
Cupressus L.	27.4333	89.4167
Cupressus L.	25.4833	-100.617
Cupressus L.	28.4686	98.7844
Cupressus L.	29	82.5
Cupressus L.	42.75	9.33333
Cupressus L.	40.7833	-121.618
Cupressus L.	31.0333	-8.13333
Cupressus L.	39.2667	-123.733
Cupressus L.	30.9167	-8.3
Cupressus L.	27.5167	89.3167
Cupressus L.	31.0833	-8.11667
Cupressus L.	40.1667	-120.717
Cupressus L.	30.8833	80.3667
Cupressus L.	30.9167	-8.31667
Cupressus L.	-5.4	119.933
Cupressus L.	31.0581	102.403
Cupressus L.	30.029	95.0109
Cupressus L.	36.5188	-121.94
Cupressus L.	30.1	80.1
Cupressus L.	38.6948	-122.599
Cupressus L.	30	128
Cupressus L.	39.3767	-123.822
Cupressus L.	23.7211	104.252
Cupressus L.	19.7714	-100.221
Cupressus L.	25	103
Cupressus L.	23	-99.25
Cupressus L.	40.1014	-120.683
Cupressus L.	27.5	89.3167
Cupressus L.	41.1911	-121.481
Cupressus L.	34.7667	-120
Cupressus L.	28	113
Cupressus L.	29.5	103.333
Cupressus L.	23.4386	104.591
Cupressus L.	36.5189	-121.949
Cupressus L.	35.5	-118.5
Cupressus L.	31.8814	101.991
Cupressus L.	32.1533	105.539
Cupressus L.	31.05	-115.433
Cupressus L.	31	102.367
Cupressus L.	31.9667	-116.633
Cupressus L.	25.2667	-100.433
Cupressus L.	-19.8808	-43.6697
Cupressus L.	32.6737	35.4027
Cupressus L.	31.79	35.2425
Cupressus L.	31.79	35.2424
Cupressus L.	32.6245	35.3426
Cupressus L.	32.7268	35.0724
Cupressus L.	31.8374	34.9379
Cupressus L.	33.0752	35.1149
Cupressus L.	32.8315	35.1532
Cupressus L.	32.7199	35.3051
Cupressus L.	32.9756	35.3186
Cupressus L.	32.7141	35.3181
Cupressus L.	32.9899	35.1625
Cupressus L.	32.8713	35.1871
Cupressus L.	32.7177	35.3274
Cupressus L.	32.73	35.2966
Cupressus L.	33.0011	35.3086
Cupressus L.	31.954	34.9846
Cupressus L.	32.4889	35.0776
Cupressus L.	32.3722	34.9084
Cupressus L.	31.9584	34.948
Cupressus L.	32.6168	35.3517
Cupressus L.	32.0989	34.9843
Cupressus L.	31.8728	35.1779
Cupressus L.	31.8942	35.0159
Cupressus L.	31.9098	35.0166
Cupressus L.	31.7395	35.0231
Cupressus L.	32.7284	35.3254
Cupressus L.	31.9187	35.0267
Cupressus L.	32.0373	34.9498
Cupressus L.	31.9571	34.9407
Cupressus L.	31.7853	35.1243
Cupressus L.	32.1704	34.904
Cupressus L.	32.291	34.9238
Cupressus L.	33.0145	35.1309
Cupressus L.	33.0783	35.1886
Cupressus L.	31.7582	35.1378
Cupressus L.	32.9889	35.1677
Cupressus L.	32.8237	35.2077
Cupressus L.	33.03	35.148
Cupressus L.	32.019	34.796
Cupressus L.	32.9267	35.1704
Cupressus L.	31.8984	35.032
Cupressus L.	33.0501	35.1214
Cupressus L.	32.0148	34.794
Cupressus L.	31.8096	35.1227
Cupressus L.	31.738	35.2084
Cupressus L.	31.7875	35.2417
Cupressus L.	33.0771	35.2314
Cupressus L.	32.9216	35.1674
Cupressus L.	32.924	35.1708
Cupressus L.	32.5957	35.0685
Cupressus L.	32.9938	35.2853
Cupressus L.	31.2913	34.8219
Cupressus L.	33.0073	35.1507
Cupressus L.	33.0411	35.1089
Cupressus L.	32.5176	35.376
Cupressus L.	32.5965	35.0694
Cupressus L.	33.0895	35.24
Cupressus L.	33.0002	35.3015
Cupressus L.	32.5176	35.3762
Cupressus L.	32.939	35.2514
Cupressus L.	33.0098	35.1411
Cupressus L.	33.0741	35.1635
Cupressus L.	33.0014	35.3089
Cupressus L.	32.9861	35.144
Cupressus L.	32.9259	35.1646
Cupressus L.	32.9186	35.1417
Cupressus L.	32.9774	35.3177
Cupressus L.	33.004	35.304
Cupressus L.	33.0055	35.303
Cupressus L.	32.9213	35.1659
Cupressus L.	32.9175	35.2156
Cupressus L.	32.9329	35.167
Cupressus L.	32.9219	35.2159
Cupressus L.	32.9133	35.1755
Cupressus L.	32.9175	35.1931
Cupressus L.	37.7755	26.9699
Cupressus L.	36.427	28.2164
Cupressus L.	35.3442	23.906
Cupressus L.	35.15	24.1
Cupressus L.	46.07	11.12
Cupressus L.	41.4612	14.1937
Cupressus L.	35.2278	24.0763
Cupressus L.	46.05	10.98
Cupressus L.	43.75	11.32
Cupressus L.	46.49	11.35
Cupressus L.	46.65	11.18
Cupressus L.	35.24	24.0892
Cupressus L.	45.88	11.04
Cupressus L.	35.38	23.96
Cupressus L.	45.89	10.85
Cupressus L.	41.98	12.49
Cupressus L.	35.39	23.99
Cupressus L.	36.45	30.43
Cupressus L.	35.86	9.21
Cupressus L.	36.79	31.44
Cupressus L.	36.33	30.2
Cupressus L.	37.62	13.48
Cupressus L.	37.81	13.29
Cupressus L.	42.13	11.94
Cupressus L.	35.3195	24.5278
Cupressus L.	45.92	10.89
Cupressus L.	37.03	14.7
Cupressus L.	37.87	27.27
Cupressus L.	36.92	31.1
Cupressus L.	36.45	29.28
Cupressus L.	-21.1694	-47.855
Cupressus L.	-15.9333	-47.9
Cupressus L.	52.3027	-7.80943
Cupressus L.	52.3101	-7.97507
Cupressus L.	54.6301	-5.67875
Cupressus L.	54.0301	-6.158
Cupressus L.	53.3146	-6.20097
Cupressus L.	53.7295	-6.37119
Cupressus L.	52.2758	-7.8198
Cupressus L.	55.1419	-8.09876
Cupressus L.	52.8678	-7.45948
Cupressus L.	53.3008	-9.08592
Cupressus L.	51.8935	-8.34862
Cupressus L.	54.0356	-6.16539
Cupressus L.	41.0597	-124.149
Cupressus L.	-19.9833	-44.4167
Cupressus L.	-20.4	-41.0167
Cupressus L.	-15.9472	-47.8667
Cupressus L.	39.6777	2.99387
Cupressus L.	39.6007	3.0959
Cupressus L.	39.6136	2.96215
Cupressus L.	39.6129	2.96596
Cupressus L.	51.4744	-0.295556
Cupressus L.	59.3708	18.0417
Cupressus L.	59.85	17.6333
Cupressus L.	-6.59806	106.8
Cupressus L.	52.3939	9.7
Cupressus L.	40.3497	-8.35
Cupressus L.	52.5333	13.4167
Cupressus L.	59.3333	18.05
Cupressus L.	27.55	89.0333
Cupressus L.	36.5833	-121.917
Cupressus L.	34.2931	-111.664
Cupressus L.	-33.738	151.24
Cupressus L.	-34.7201	149.179
Cupressus L.	-34.5718	150.73
Cupressus L.	-34.5221	150.484
Cupressus L.	44.9167	35.1833
Cupressus L.	44.8428	34.2469
Cupressus L.	33.5902	-110.645
Cupressus L.	38.7607	-123.53
Cupressus L.	35.9042	14.4851
Cupressus L.	33.1629	-109.37
Cupressus L.	36.9881	-121.927
Cupressus L.	34.0483	-119.56
Cupressus L.	40.7317	-74.0007
Cupressus L.	37.0997	-122.274
Cupressus L.	48.7808	-3.01292
Cupressus L.	36.99	-121.925
Cupressus L.	36.9541	-122.056
Cupressus L.	31.0009	-115.417
Cupressus L.	47.5782	-2.89083
Cupressus L.	23.5469	-104.956
Cupressus L.	48.8033	-3.00382
Cupressus L.	40.746	-124.228
Cupressus L.	33.5142	-5.11859
Cupressus L.	47.7939	-4.24345
Cupressus L.	47.4718	-3.08693
Cupressus L.	29.3511	95.3453
Cupressus L.	36.887	-121.829
Cupressus L.	34.4093	-119.869
Cupressus L.	48.6951	-1.93309
Cupressus L.	30.9725	-115.397
Cupressus L.	48.6324	-4.53584
Cupressus L.	38.3397	-123.051
Cupressus L.	30.9726	-115.397
Cupressus L.	48.7258	-4.00228
Cupressus L.	34.4117	-119.877
Cupressus L.	36.9533	-122.033
Cupressus L.	48.6345	-2.1397
Cupressus L.	36.9741	-122.031
Cupressus L.	41.7995	44.7489
Cupressus L.	36.6528	-121.814
Cupressus L.	35.8607	14.5623
Cupressus L.	36.9632	-122.004
Cupressus L.	36.9894	-121.947
Cupressus L.	42.5172	18.4115
Cupressus L.	31.9144	-116.61
Cupressus L.	38.0793	-2.8981
Cupressus L.	43.3404	16.5616
Cupressus L.	48.0306	-1.71083
Cupressus L.	36.6485	-121.797
Cupressus L.	37.8088	-122.477
Cupressus L.	25.3384	-100.977
Cupressus L.	34.5516	-112.521
Cupressus L.	37.7583	-122.457
Cupressus L.	-40.9024	176.225
Cupressus L.	36.6339	-121.934
Cupressus L.	43.6014	16.6207
Cupressus L.	47.8261	-4.32598
Cupressus L.	47.8543	-3.98825
Cupressus L.	-45.0205	168.664
Cupressus L.	42.9453	17.1252
Cupressus L.	38.3393	-122.014
Cupressus L.	23.5708	-104.979
Cupressus L.	36.9532	-122.056
Cupressus L.	36.9555	-122.025
Cupressus L.	37.917	-122.615
Cupressus L.	14.7851	-91.0127
Cupressus L.	-35.8398	174.575
Cupressus L.	36.99	-121.925
Cupressus L.	47.4709	-3.08546
Cupressus L.	48.595	-2.1668
Cupressus L.	36.9532	-122.057
Cupressus L.	36.952	-122.03
Cupressus L.	36.9524	-122.065
Cupressus L.	49.7032	-1.94062
Cupressus L.	37.8053	-122.456
Cupressus L.	36.9534	-122.029
Cupressus L.	35.8607	14.5623
Cupressus L.	36.9171	-121.851
Cupressus L.	40.7612	-124.221
Cupressus L.	36.9895	-121.926
Cupressus L.	48.6297	-2.15415
Cupressus L.	39.3949	-123.632
Cupressus L.	31.6755	-115.78
Cupressus L.	59.8109	23.2062
Cupressus L.	38.1789	-4.03568
Cupressus L.	-29.765	30.3414
Cupressus L.	-26.1861	26.1733
Cupressus L.	-29.625	30.375
Cupressus L.	-29.5758	30.2511
Cupressus L.	-29.2667	30.3678
Cupressus L.	-25.7436	29.6908
Cupressus L.	-30.6061	29.7225
Cupressus L.	-29.2667	30.3681
Cupressus L.	50.682	14.5247
Cupressus L.	56.3913	15.0305
Cupressus L.	32.8534	-116.576
Cupressus L.	4.96278	9.57528
Cupressus L.	27.55	89.7667
Cupressus L.	40.7	0.22
Cupressus L.	39.31	-0.32
Cupressus L.	39.48	-0.39
Cupressus L.	38.89	-0.04
Cupressus L.	40.49	0.26
Cupressus L.	39.34	-0.31
Cupressus L.	39.48	-0.46
Cupressus L.	-34.9203	138.581
Cupressus L.	-34.9987	138.574
Cupressus L.	-35.0033	138.575
Cupressus L.	-35.0033	138.575
Cupressus L.	-34.9208	138.583
Cupressus L.	-34.9569	138.572
Cupressus L.	-35.0002	138.575
Cupressus L.	-34.9613	138.572
Cupressus L.	-34.9459	138.532
Cupressus L.	-34.9193	138.582
Cupressus L.	-35.0018	138.575
Cupressus L.	-34.9193	138.582
Cupressus L.	-34.9158	138.583
Cupressus L.	-34.9158	138.583
Cupressus L.	-34.9574	138.572
Cupressus L.	-35.0677	138.799
Cupressus L.	-35.0029	138.575
Cupressus L.	-34.9204	138.581
Cupressus L.	-34.9193	138.582
Cupressus L.	-34.9203	138.581
Cupressus L.	-35.0037	138.575
Cupressus L.	-34.9187	138.581
Cupressus L.	-35.003	138.575
Cupressus L.	31.95	-109.833
Cupressus L.	35.283	-120.681
Cupressus L.	32.022	-109.334
Cupressus L.	36.5219	-121.953
Cupressus L.	-41.3607	173.206
Cupressus L.	37.8031	-122.457
Cupressus L.	38.8583	-122.418
Cupressus L.	44.6425	34.375
Cupressus L.	37.4243	-122.436
Cupressus L.	32.8611	-116.619
Cupressus L.	36.1007	27.9818
Cupressus L.	34.0448	-119.562
Cupressus L.	34.9012	-111.821
Cupressus L.	37.7756	-122.434
Cupressus L.	37.8079	23.7904
Cupressus L.	36.4475	6.60826
Cupressus L.	32.9225	-116.692
Cupressus L.	32.977	-116.69
Cupressus L.	39.8137	-121.579
Cupressus L.	43.5712	39.7431
Cupressus L.	45.6975	10.6776
Cupressus L.	43.5672	39.7401
Cupressus L.	38.2157	-0.53289
Cupressus L.	32.4415	-110.788
Cupressus L.	-39.8296	175.22
Cupressus L.	-41.3462	173.146
Cupressus L.	-37.8093	176.045
Cupressus L.	32.3708	-110.692
Cupressus L.	-40.2271	175.303
Cupressus L.	-43.5937	172.648
Cupressus L.	-37.9758	176.578
Cupressus L.	-38.1592	176.267
Cupressus L.	-38.1629	176.265
Cupressus L.	-41.4003	173.054
Cupressus L.	-39.8782	175.963
Cupressus L.	-38.1611	176.265
Cupressus L.	-43.5825	172.089
Cupressus L.	36.516	-121.942
Cupressus L.	-43.4903	172.04
Cupressus L.	-43.6098	172.71
Cupressus L.	43.7676	11.2552
Cupressus L.	-39.9105	175.035
Cupressus L.	-36.8509	174.77
Cupressus L.	34.8636	-111.767
Cupressus L.	-40.2188	175.568
Cupressus L.	32.9454	-116.608
Cupressus L.	-36.6443	174.673
Cupressus L.	38.6542	-122.484
Cupressus L.	-41.3893	172.81
Cupressus L.	-37.9596	176.578
Cupressus L.	-38.5605	177.716
Cupressus L.	-40.1892	175.349
Cupressus L.	-39.8789	175.963
Cupressus L.	-39.8772	175.967
Cupressus L.	-38.1639	176.263
Cupressus L.	-36.867	174.725
Cupressus L.	-39.9114	175.034
Cupressus L.	-35.6203	173.566
Cupressus L.	-35.2541	174.024
Cupressus L.	-39.4112	175.613
Cupressus L.	-39.5827	175.865
Cupressus L.	-36.7741	174.674
Cupressus L.	-39.9132	175.032
Cupressus L.	40.6383	-122.56
Cupressus L.	-43.7718	172.004
Cupressus L.	-39.9142	175.031
Cupressus L.	-39.7072	176.359
Cupressus L.	-40.1274	175.417
Cupressus L.	-41.2739	173.288
Cupressus L.	-43.5889	172.096
Cupressus L.	-41.4459	173.965
Cupressus L.	-43.4737	171.995
Cupressus L.	-35.6493	174.295
Cupressus L.	-38.1639	176.261
Cupressus L.	-36.8589	174.777
Cupressus L.	-36.7862	174.759
Cupressus L.	-41.2739	173.291
Cupressus L.	-37.6961	175.185
Cupressus L.	-39.6817	176.883
Cupressus L.	-38.0993	175.816
Cupressus L.	-37.6908	175.179
Cupressus L.	-43.5288	172.623
Cupressus L.	-44.3939	171.249
Cupressus L.	-38.1436	176.215
Cupressus L.	-37.6797	176.166
Cupressus L.	-38.1684	176.263
Cupressus L.	-37.7254	176.146
Cupressus L.	-36.2456	174.727
Cupressus L.	-43.3644	171.535
Cupressus L.	-38.164	176.258
Cupressus L.	-43.5763	172.563
Cupressus L.	-43.636	172.645
Cupressus L.	-42.81	173.266
Cupressus L.	-38.1417	176.25
Cupressus L.	-45.9402	169.29
Cupressus L.	-39.9334	175.065
Cupressus L.	-43.8972	171.755
Cupressus L.	36.6273	-121.922
Cupressus L.	-39.8383	175.185
Cupressus L.	-38.5638	177.719
Cupressus L.	-37.8967	175.204
Cupressus L.	-38.157	176.251
Cupressus L.	-36.8753	174.769
Cupressus L.	-36.9901	174.855
Cupressus L.	-38.1817	176.269
Cupressus L.	-43.6461	172.71
Cupressus L.	-37.1725	175.851
Cupressus L.	-36.8625	174.721
Cupressus L.	-37.9372	175.621
Cupressus L.	-36.9615	174.842
Cupressus L.	-37.4094	175.139
Cupressus L.	-41.2694	173.299
Cupressus L.	-43.661	172.581
Cupressus L.	-36.8896	175.427
Cupressus L.	-38.4113	176.828
Cupressus L.	-44.0976	171.241
Cupressus L.	-43.5297	172.621
Cupressus L.	-43.1549	171.713
Cupressus L.	32.8428	-116.575
Cupressus L.	-38.5611	177.718
Cupressus L.	-37.004	175.811
Cupressus L.	-38.9568	175.663
Cupressus L.	-39.8791	175.966
Cupressus L.	-41.2355	172.991
Cupressus L.	-39.7015	176.91
Cupressus L.	-38.5589	177.707
Cupressus L.	-41.2712	173.272
Cupressus L.	-43.5667	172.655
Cupressus L.	-41.3688	173.104
Cupressus L.	-39.9141	175.032
Cupressus L.	-44.2948	169.189
Cupressus L.	-37.8912	175.465
Cupressus L.	-43.5599	171.848
Cupressus L.	-37.9107	176.585
Cupressus L.	38.7359	-122.44
Cupressus L.	-41.2833	174.767
Cupressus L.	-41.3805	173.101
Cupressus L.	-37.9517	175.806
Cupressus L.	32.5941	-116.845
Cupressus L.	-41.273	173.289
Cupressus L.	-41.0927	175.441
Cupressus L.	-39.8785	175.963
Cupressus L.	-38.1621	176.263
Cupressus L.	-38.0797	176.179
Cupressus L.	-38.1538	176.268
Cupressus L.	-38.8556	175.252
Cupressus L.	-37.627	175.949
Cupressus L.	-38.6212	176.095
Cupressus L.	-38.1638	176.264
Cupressus L.	-38.4536	177.83
Cupressus L.	32.6189	-116.914
Cupressus L.	-38.1607	176.248
Cupressus L.	-41.3145	174.786
Cupressus L.	-38.0379	176.405
Cupressus L.	-39.8804	174.953
Cupressus L.	-37.7254	176.146
Cupressus L.	-41.5133	173.867
Cupressus L.	-41.4048	173.052
Cupressus L.	40.7253	-121.621
Cupressus L.	-40.3768	175.634
Cupressus L.	-43.6099	172.71
Cupressus L.	-38.749	177.925
Cupressus L.	-37.6288	176.051
Cupressus L.	-41.3416	173.185
Cupressus L.	-43.5349	172.564
Cupressus L.	-46.1625	168.008
Cupressus L.	-36.9103	174.543
Cupressus L.	-37.759	175.324
Cupressus L.	38.9318	-122.933
Cupressus L.	-38.7719	177.897
Cupressus L.	-37.0077	175.845
Cupressus L.	-43.6398	172.472
Cupressus L.	-45.0985	170.961
Cupressus L.	-37.1266	175.847
Cupressus L.	-43.664	171.687
Cupressus L.	-45.2244	169.325
Cupressus L.	-37.8625	175.538
Cupressus L.	34.1141	-117.716
Cupressus L.	-38.6424	177.972
Cupressus L.	-39.9244	175.061
Cupressus L.	-39.9249	175.033
Cupressus L.	-38.5633	177.721
Cupressus L.	-36.7868	174.776
Cupressus L.	-38.7704	177.539
Cupressus L.	-38.1611	176.266
Cupressus L.	-41.5179	173.959
Cupressus L.	36.515	-121.942
Cupressus L.	32.5947	-116.92
Cupressus L.	-38.5585	177.717
Cupressus L.	-45.8527	170.205
Cupressus L.	-38.0552	178.311
Cupressus L.	33.7038	-117.479
Cupressus L.	-38.5637	177.721
Cupressus L.	-44.9859	170.287
Cupressus L.	-38.1848	176.256
Cupressus L.	-37.518	175.947
Cupressus L.	-45.0152	170.12
Cupressus L.	-41.4102	173.03
Cupressus L.	-39.8121	-73.2472
Cupressus L.	-37.8093	176.044
Cupressus L.	-38.1579	176.27
Cupressus L.	-43.5782	172.576
Cupressus L.	-36.6199	174.678
Cupressus L.	-36.5374	174.705
Cupressus L.	-43.5311	172.52
Cupressus L.	-39.9363	176.355
Cupressus L.	-38.156	176.253
Cupressus L.	-43.4903	172.037
Cupressus L.	-38.5588	177.716
Cupressus L.	-38.5604	177.713
Cupressus L.	-38.1756	176.356
Cupressus L.	-36.6347	174.706
Cupressus L.	-34.6338	148.025
Cupressus L.	-35.146	147.343
Cupressus L.	-30.5113	151.66
Cupressus L.	32.5469	-107.719
Cupressus L.	50.8574	-0.994528
Cupressus L.	49.0164	-1.58284
Cupressus L.	37.9969	-123.018
Cupressus L.	38.8547	-122.398
Cupressus L.	50.7846	-0.943089
Cupressus L.	50.8014	-1.04364
Cupressus L.	50.8236	-1.09336
Cupressus L.	50.7846	-0.943137
Cupressus L.	38.2488	-122.965
Cupressus L.	50.7807	-0.937772
Cupressus L.	48.8039	-3.57218
Cupressus L.	50.7805	-0.938467
Cupressus L.	50.8234	-0.983617
Cupressus L.	50.8767	-1.04361
Cupressus L.	50.887	-1.03128
Cupressus L.	46.1634	-1.25799
Cupressus L.	25.338	-100.967
Cupressus L.	34.32	-111.457
Cupressus L.	50.7859	-0.995845
Cupressus L.	50.782	-0.937023
Cupressus L.	-43.8429	172.743
Cupressus L.	46.2426	-1.54009
Cupressus L.	49.2887	-0.252792
Cupressus L.	50.8356	-1.07012
Cupressus L.	50.7873	-1.0404
Cupressus L.	37.9945	-122.978
Cupressus L.	50.8828	-1.01687
Cupressus L.	50.8151	-1.05413
Cupressus L.	50.8031	-1.05127
Cupressus L.	50.7795	-0.937259
Cupressus L.	50.82	-1.06529
Cupressus L.	50.8648	-1.04094
Cupressus L.	29.24	-103.299
Cupressus L.	50.8743	-1.02175
Cupressus L.	50.7872	-1.04063
Cupressus L.	50.8094	-1.04603
Cupressus L.	50.7789	-0.936687
Cupressus L.	25.3286	-100.991
Cupressus L.	49.2658	-1.66314
Cupressus L.	50.7788	-0.936867
Cupressus L.	34.3722	-111.412
Cupressus L.	50.787	-0.967864
Cupressus L.	50.7804	-0.938263
Cupressus L.	37.9237	-122.614
Cupressus L.	34.0483	-119.559
Cupressus L.	50.7926	-1.05819
Cupressus L.	50.8349	-1.0747
Cupressus L.	49.2377	-1.64974
Cupressus L.	50.8635	-0.994122
Cupressus L.	50.779	-0.937378
Cupressus L.	41.1043	29.0302
Cupressus L.	50.7928	-1.05877
Cupressus L.	50.8439	-0.986762
Cupressus L.	50.8005	-0.546431
Cupressus L.	38.1527	-122.939
Cupressus L.	50.8355	-1.0776
Cupressus L.	50.8485	-1.00386
Cupressus L.	50.846	-1.08933
Cupressus L.	50.8347	-1.07418
Cupressus L.	36.954	-122.031
Cupressus L.	37.8535	-122.539
Cupressus L.	49.197	-1.60656
Cupressus L.	50.7846	-0.942742
Cupressus L.	50.7867	-0.952425
Cupressus L.	50.8362	-1.03741
Cupressus L.	50.8435	-1.0051
Cupressus L.	50.7857	-0.938123
Cupressus L.	50.8535	-1.04696
Cupressus L.	49.074	-1.60915
Cupressus L.	34.0494	-119.558
Cupressus L.	50.8529	-1.07149
Cupressus L.	50.7805	-0.938322
Cupressus L.	16.6823	-92.5994
Cupressus L.	50.782	-0.937065
Cupressus L.	36.9539	-122.031
Cupressus L.	50.8518	-0.935253
Cupressus L.	37.9172	-122.615
Cupressus L.	50.8356	-1.07655
Cupressus L.	50.7818	-0.937565
Cupressus L.	50.8304	-0.977373
Cupressus L.	37.9236	-122.614
Cupressus L.	50.8877	-1.03495
Cupressus L.	50.8814	-1.01425
Cupressus L.	50.8326	-0.971317
Cupressus L.	34.0491	-119.558
Cupressus L.	38.8591	-122.419
Cupressus L.	50.7795	-0.937223
Cupressus L.	50.8029	-0.965328
Cupressus L.	50.7795	-0.936692
Cupressus L.	-36.8981	174.785
Cupressus L.	50.7808	-0.936765
Cupressus L.	50.8362	-1.07179
Cupressus L.	50.7796	-0.93647
Cupressus L.	50.8692	-1.04137
Cupressus L.	25.3302	-100.991
Cupressus L.	50.7809	-1.06828
Cupressus L.	50.8152	-1.05413
Cupressus L.	50.7806	-0.936845
Cupressus L.	25.3289	-100.991
Cupressus L.	50.7944	-1.04907
Cupressus L.	50.8811	-1.01443
Cupressus L.	38.4803	-122.951
Cupressus L.	45.3284	14.4675
Cupressus L.	42.6231	18.1958
Cupressus L.	45.05	14.6129
Cupressus L.	39.7322	-104.961
Cupressus L.	52.082	0.673901
Cupressus L.	4.53989	-74.0713
Cupressus L.	4.53989	-74.0732
Cupressus L.	4.53989	-74.0714
Cupressus L.	4.53983	-74.0712
Cupressus L.	4.53986	-74.0713
Cupressus L.	4.53975	-74.0712
Cupressus L.	4.53994	-74.0713
Cupressus L.	4.53981	-74.0712
Cupressus L.	4.53967	-74.0711
Cupressus L.	4.53944	-74.071
Cupressus L.	4.51958	-74.0985
Cupressus L.	50.1087	-5.27131
Cupressus L.	36.9547	-122.087
Cupressus L.	36.5207	-121.951
Cupressus L.	41.1399	-124.149
Cupressus L.	36.6532	-121.792
Cupressus L.	41.1285	29.1454
Cupressus L.	36.4193	-121.913
Cupressus L.	15.4275	-92.4905
Cupressus L.	36.6226	-121.847
Cupressus L.	36.5688	-121.965
Cupressus L.	37.7879	-122.479
Cupressus L.	38.4847	-123.239
Cupressus L.	25.3381	-100.981
Cupressus L.	32.6271	-116.865
Cupressus L.	38.6768	-0.198328
Cupressus L.	36.6538	-121.803
Cupressus L.	35.1458	24.9044
Cupressus L.	37.8052	-122.457
Cupressus L.	38.7545	-122.771
Cupressus L.	38.3688	-122.463
Cupressus L.	37.7439	-122.48
Cupressus L.	-41.1662	174.855
Cupressus L.	36.9543	-122.057
Cupressus L.	19.4018	-99.2186
Cupressus L.	34.045	-119.558
Cupressus L.	29.2419	-103.297
Cupressus L.	34.8445	-111.757
Cupressus L.	32.6241	-116.873
Cupressus L.	36.5218	-121.954
Cupressus L.	37.8039	-122.457
Cupressus L.	27.536	89.648
Cupressus L.	38.0419	-1.66711
Cupressus L.	37.8052	-122.457
Cupressus L.	36.5221	-121.951
Cupressus L.	-34.5867	150.249
Cupressus L.	-35.3344	149.134
Cupressus L.	-32.6	149.58
Cupressus L.	-30.7	151.52
Cupressus L.	-29.72	151.72
Cupressus L.	-34.02	150.83
Cupressus L.	-33.8639	151.216
Cupressus L.	-37.7753	145.076
Cupressus L.	-35.3657	149.12
Cupressus L.	-35.2669	149.125
Cupressus L.	-35.2258	149.172
Cupressus L.	-35.2473	149.113
Cupressus L.	4.42306	-74.1647
Cupressus L.	14.3947	-89.3611
Cupressus L.	13.8667	-89.6333
Cupressus L.	13.8167	-89.9333
Cupressus L.	13.6703	-89.2373
Cupressus L.	13.8683	-87.2511
Cupressus L.	13.8553	-89.9136
Cupressus L.	13.6687	-89.2483
Cupressus L.	13.8192	-89.8664
Cupressus L.	14.1197	-89.7232
Cupressus L.	14.4167	-89.35
Cupressus L.	43.3792	40.0505
Cupressus L.	34.8245	-111.821
Cupressus L.	31.6586	-109.311
Cupressus L.	36.581	30.5429
Cupressus L.	43.3875	40.0223
Cupressus L.	37.0507	-122.139
Cupressus L.	37.7699	-122.454
Cupressus L.	39.4873	19.8847
Cupressus L.	37.9231	-122.616
Cupressus L.	-7.26067	109.887
Cupressus L.	27.5002	90.5056
Cupressus L.	39.4871	19.8846
Cupressus L.	33.1828	-116.548
Cupressus L.	49.0182	-1.58806
Cupressus L.	-51.3497	-60.708
Cupressus L.	-43.8216	172.945
Cupressus L.	43.2099	2.35934
Cupressus L.	36.5764	-121.972
Cupressus L.	-43.483	172.722
Cupressus L.	35.525	12.5385
Cupressus L.	43.2449	3.04325
Cupressus L.	46.139	4.70073
Cupressus L.	34.5017	-112.48
Cupressus L.	38.76	-123.528
Cupressus L.	36.8871	30.6591
Cupressus L.	39.4931	19.9028
Cupressus L.	30.9435	-110.129
Cupressus L.	36.5946	-121.926
Cupressus L.	30.2344	-97.7042
Cupressus L.	38.5692	-123.006
Cupressus L.	49.1072	-1.60484
Cupressus L.	-18.1353	-63.8739
Cupressus L.	-37.0157	174.558
Cupressus L.	-36.4426	174.772
Cupressus L.	-36.4426	174.771
Cupressus L.	-36.9223	174.455
Cupressus L.	-36.9598	174.607
Cupressus L.	-36.9584	174.606
Cupressus L.	-36.9584	174.606
Cupressus L.	-36.9601	174.606
Cupressus L.	-36.9588	174.606
Cupressus L.	-36.959	174.605
Cupressus L.	-36.9592	174.606
Cupressus L.	-36.1614	174.637
Cupressus L.	-36.9605	174.606
Cupressus L.	-43.3973	172.68
Cupressus L.	-43.5656	172.699
Cupressus L.	-43.3979	172.681
Cupressus L.	-43.4358	172.585
Cupressus L.	-43.5652	172.701
Cupressus L.	-43.565	172.702
Cupressus L.	-43.5158	172.727
Cupressus L.	-43.441	172.571
Cupressus L.	-43.4408	172.568
Cupressus L.	-43.2748	172.717
Cupressus L.	-43.2712	172.717
Cupressus L.	-43.4368	172.583
Cupressus L.	-43.3972	172.683
Cupressus L.	36.71	-4.47
Cupressus L.	36.76	-4.51
Cupressus L.	36.7	-4.46
Cupressus L.	36.71	-4.46
Cupressus L.	37.02	-4.56
Cupressus L.	36.5648	6.65955
Cupressus L.	36.5218	-121.946
Cupressus L.	36.5202	-121.937
Cupressus L.	39.7328	19.8276
Cupressus L.	36.6531	-121.792
Cupressus L.	-40.6582	175.163
Cupressus L.	37.9301	-122.6
Cupressus L.	35.5768	-121.115
Cupressus L.	37.7227	-122.421
Cupressus L.	36.5194	-121.941
Cupressus L.	27.4287	89.4164
Cupressus L.	36.6537	-121.793
Cupressus L.	36.6531	-121.792
Cupressus L.	36.5156	-121.948
Cupressus L.	38.1603	20.4956
Cupressus L.	35.2739	-120.883
Cupressus L.	-46.3287	167.894
Cupressus L.	32.0055	-109.356
Cupressus L.	38.8547	-122.398
Cupressus L.	37.7681	-122.385
Cupressus L.	52.4768	-7.05884
Cupressus L.	39.5623	19.9038
Cupressus L.	38.0927	-122.944
Cupressus L.	48.695	-1.84819
Cupressus L.	18.7965	-97.1813
Cupressus L.	16.7547	-89.0083
Cupressus L.	-22.3689	-44.7456
Cupressus L.	-2.49269	-44.2422
Cupressus L.	9.9463	-83.9563
Cupressus L.	16.7328	-92.6448
Cupressus L.	37.5231	-122.516
Cupressus L.	32.6977	21.5595
Cupressus L.	36.5687	-121.965
Cupressus L.	34.8939	-111.829
Cupressus L.	36.6523	-121.817
Cupressus L.	-43.6011	172.659
Cupressus L.	-41.298	174.79
Cupressus L.	34.8822	-111.745
Cupressus L.	36.9893	-121.923
Cupressus L.	35.3624	-120.657
Cupressus L.	28.1583	-108.206
Cupressus L.	37.5209	-122.515
Cupressus L.	36.9534	-122.032
Cupressus L.	36.9883	-121.924
Cupressus L.	36.9884	-121.923
Cupressus L.	28.1585	-108.206
Cupressus L.	34.9005	-111.824
Cupressus L.	37.8263	-122.5
Cupressus L.	-34.0581	18.4056
Cupressus L.	36.99	-121.925
Cupressus L.	-41.2943	174.836
Cupressus L.	40.7604	-3.88867
Cupressus L.	42.7338	-122.605
Cupressus L.	37.0509	-122.139
Cupressus L.	28.1591	-108.206
Cupressus L.	5.1435	-74.1221
Cupressus L.	16.7346	-92.6417
Cupressus L.	36.9883	-121.923
Cupressus L.	36.5596	30.5675
Cupressus L.	36.8644	-118.99
Cupressus L.	36.657	-121.818
Cupressus L.	28.1595	-108.205
Cupressus L.	36.99	-121.925
Cupressus L.	34.902	-111.81
Cupressus L.	38.4529	20.5777
Cupressus L.	37.2143	-3.63368
Cupressus L.	39.6559	2.57205
Cupressus L.	19.3167	-98.8833
Cupressus L.	27.8111	114.668
Cupressus L.	-10.6667	-74.7167
Cupressus L.	34.6031	-118.591
Cupressus L.	41.8103	-72.2558
Cupressus L.	41.3825	-72.1086
Cupressus L.	36.5692	-121.965
Cupressus L.	40.588	-3.70401
Cupressus L.	36.6563	-121.799
Cupressus L.	42.0935	19.1336
Cupressus L.	36.6526	-121.795
Cupressus L.	40.506	46.8184
Cupressus L.	33.4233	-117.623
Cupressus L.	36.652	-121.796
Cupressus L.	34.3248	-111.466
Cupressus L.	32.0787	118.806
Cupressus L.	33.1338	-5.34558
Cupressus L.	-42.4959	148.186
Cupressus L.	36.6541	-121.794
Cupressus L.	27.2278	114.152
Cupressus L.	19.2985	-99.3772
Cupressus L.	55.1585	-6.81144
Cupressus L.	-46.3432	168.019
Cupressus L.	34.8417	-111.763
Cupressus L.	37.8262	-122.218
Cupressus L.	36.6905	-121.764
Cupressus L.	42.2798	18.8633
Cupressus L.	33.5429	-4.99575
Cupressus L.	-42.5905	148.056
Cupressus L.	-40.0513	175.112
Cupressus L.	-42.5607	148.165
Cupressus L.	30.8084	-8.22502
Cupressus L.	37.805	-122.473
Cupressus L.	36.4373	28.2231
Cupressus L.	35.0281	-120.542
Cupressus L.	37.579	-122.474
Cupressus L.	25.6178	-100.359
Cupressus L.	37.9777	-122.642
Cupressus L.	25.6178	-100.359
Cupressus L.	27.228	114.152
Cupressus L.	-5.79067	-77.93
Cupressus L.	-11.0833	-75.4
Cupressus L.	-21.24	-48.06
Cupressus L.	-22.68	-47.16
Cupressus L.	42.4868	18.6932
Cupressus L.	42.1468	-123.375
Cupressus L.	-36.6412	174.722
Cupressus L.	34.3191	-111.458
Cupressus L.	43.8096	4.64383
Cupressus L.	38.3187	-123.038
Cupressus L.	37.7686	-122.476
Cupressus L.	32.6239	-116.872
Cupressus L.	33.6528	-5.04314
Cupressus L.	37.6185	-122.496
Cupressus L.	-36.3691	174.834
Cupressus L.	39.4601	-123.808
Cupressus L.	49.083	-1.60956
Cupressus L.	37.8203	-122.53
Cupressus L.	37.7357	-122.489
Cupressus L.	33.0836	-116.556
Cupressus L.	37.8891	-122.514
Cupressus L.	42.0675	-123.294
Cupressus L.	42.6321	18.1177
Cupressus L.	35.3647	-120.661
Cupressus L.	43.3774	4.8067
Cupressus L.	39.4669	-123.806
Cupressus L.	37.7877	-122.461
Cupressus L.	37.8056	-122.476
Cupressus L.	38.3192	-123.036
Cupressus L.	38.0821	-122.931
Cupressus L.	48.6494	-4.23355
Cupressus L.	31.7861	-109.302
Cupressus L.	34.3108	-111.367
Cupressus L.	37.9971	-123.018
Cupressus L.	38.3217	-123.036
Cupressus L.	49.1983	-1.60611
Cupressus L.	38.2271	-122.909
Cupressus L.	35.3117	33.281
Cupressus L.	32.5869	-116.895
Cupressus L.	38.7937	-9.41945
Cupressus L.	37.9972	-123.018
Cupressus L.	39.6119	19.7784
Cupressus L.	36.6561	-121.823
Cupressus L.	43.2914	17.047
Cupressus L.	37.4727	-122.443
Cupressus L.	37.8626	-122.533
Cupressus L.	34.3195	-111.457
Cupressus L.	38.8567	-122.415
Cupressus L.	43.2814	17.0308
Cupressus L.	-34.4097	19.1786
Cupressus L.	29.9763	-108.507
Cupressus L.	37.996	-122.979
Cupressus L.	37.9935	-122.975
Cupressus L.	25.6187	-100.36
Cupressus L.	36.5998	-121.883
Cupressus L.	36.518	-121.943
Cupressus L.	36.5219	-121.954
Cupressus L.	28.7046	83.6322
Cupressus L.	36.653	-121.79
Cupressus L.	36.6531	-121.79
Cupressus L.	37.9978	-123.012
Cupressus L.	46.5303	-1.82236
Cupressus L.	37.7918	-122.427
Cupressus L.	37.8325	-122.529
Cupressus L.	37.0506	-122.139
Cupressus L.	37.0807	25.1656
Cupressus L.	34.32	-111.458
Cupressus L.	37.8936	27.3483
Cupressus L.	36.5939	-121.922
Cupressus L.	43.947	11.1735
Cupressus L.	43.8123	11.4664
Cupressus L.	43.8668	7.61572
Cupressus L.	44.1427	9.68739
Cupressus L.	39.2533	-123.746
Cupressus L.	50.8008	-0.546354
Cupressus L.	51.885	1.09734
Cupressus L.	51.7938	1.17199
Cupressus L.	50.8689	0.565906
Cupressus L.	-26	-48
Cupressus L.	-26.2061	-48.9092
Cupressus L.	-43.7105	172.565
Cupressus L.	32.6006	-116.842
Cupressus L.	31.9662	-116.606
Cupressus L.	-36.1266	174.62
Cupressus L.	-40.4488	175.218
Cupressus L.	-41.3158	174.789
Cupressus L.	-43.56	172.705
Cupressus L.	35.7809	-121.331
Cupressus L.	-41.2882	174.739
Cupressus L.	36.5695	-121.965
Cupressus L.	-43.5287	172.734
Cupressus L.	-40.4638	175.217
Cupressus L.	38.2509	20.659
Cupressus L.	38.1906	-122.956
Cupressus L.	44.8224	13.8944
Cupressus L.	-36.1456	174.556
Cupressus L.	31.4416	-110.397
Cupressus L.	32.4518	-116.86
Cupressus L.	36.635	-121.937
Cupressus L.	50.4144	-5.06115
Cupressus L.	-43.6601	172.673
Cupressus L.	37.997	-123.019
Cupressus L.	33.5784	-117.612
Cupressus L.	-35.6843	174.337
Cupressus L.	-41.2066	174.932
Cupressus L.	42.9745	17.1647
Cupressus L.	-43.6009	172.659
Cupressus L.	-41.2888	174.738
Cupressus L.	37.8296	-122.515
Cupressus L.	38.251	20.6579
Cupressus L.	37.9235	-122.596
Cupressus L.	37.739	20.9278
Cupressus L.	-43.0468	173.075
Cupressus L.	-41.2218	174.842
Cupressus L.	-35.4668	173.417
Cupressus L.	36.6558	-121.8
Cupressus L.	-40.4574	175.219
Cupressus L.	-41.295	174.749
Cupressus L.	-43.485	172.723
Cupressus L.	-45.9478	170.336
Cupressus L.	36.6526	-121.795
Cupressus L.	31.967	-116.605
Cupressus L.	36.6521	-114.066
Cupressus L.	-36.2429	174.721
Cupressus L.	-41.0621	174.938
Cupressus L.	-43.2922	172.714
Cupressus L.	-43.5292	172.735
Cupressus L.	49.3989	-1.82178
Cupressus L.	51.5589	-3.08326
Cupressus L.	51.6376	-3.95219
Cupressus L.	41.8329	-123.66
Cupressus L.	-33.9619	22.5361
Cupressus L.	-32.5906	26.935
Cupressus L.	-34.0997	18.6956
Cupressus L.	-34.0361	23.1303
Cupressus L.	-26.8053	29.23
Cupressus L.	-33.9811	18.4117
Cupressus L.	29.1	-118.317
Cupressus L.	-36.8948	174.784
Cupressus L.	-36.8409	174.66
Cupressus L.	-36.892	174.787
Cupressus L.	-36.8407	174.66
Cupressus L.	-36.27	174.8
Cupressus L.	-36.8945	174.783
Cupressus L.	36.519	-121.94
Cupressus L.	36.6537	-121.793
Cupressus L.	25.3292	-100.991
Cupressus L.	35.3616	-120.66
Cupressus L.	36.6578	-121.798
Cupressus L.	43.9326	15.4457
Cupressus L.	36.4128	6.70234
Cupressus L.	37.6952	-122.438
Cupressus L.	-43.2846	172.714
Cupressus L.	36.9503	-122.059
Cupressus L.	36.9594	-122.11
Cupressus L.	-43.5252	172.727
Cupressus L.	-46.6587	168.849
Cupressus L.	37.7725	-122.457
Cupressus L.	36.5019	-121.938
Cupressus L.	37.0107	-122.194
Cupressus L.	36.6319	-121.923
Cupressus L.	37.997	-123.017
Cupressus L.	33.844	-117.682
Cupressus L.	-40.3905	175.228
Cupressus L.	-40.4682	175.222
Cupressus L.	37.5995	-122.5
Cupressus L.	-45.8988	170.644
Cupressus L.	37.1917	31.1809
Cupressus L.	39.1313	-122.463
Cupressus L.	28.0411	-108.287
Cupressus L.	42.5825	18.2095
Cupressus L.	36.6002	-121.895
Cupressus L.	35.3481	-120.843
Cupressus L.	40.7538	-3.92226
Cupressus L.	29.4623	-98.4845
Cupressus L.	38.6005	-122.333
Cupressus L.	39.08	-122.48
Cupressus L.	36.5111	-121.925
Cupressus L.	-36.8507	174.769
Cupressus L.	37.0499	-122.138
Cupressus L.	44.6906	14.7367
Cupressus L.	44.4658	14.9694
Cupressus L.	36.5227	-121.952
Cupressus L.	36.6537	-121.794
Cupressus L.	37.7283	-122.455
Cupressus L.	36.5112	-121.929
Cupressus L.	39.1677	-122.522
Cupressus L.	37.8336	-122.541
Cupressus L.	33.8529	-117.686
Cupressus L.	19.7206	-101.156
Cupressus L.	36.652	-121.796
Cupressus L.	-43.6417	172.469
Cupressus L.	36.5225	-121.927
Cupressus L.	43.7024	3.80239
Cupressus L.	-43.8897	171.769
Cupressus L.	-40.819	173.004
Cupressus L.	31.8659	-109.191
Cupressus L.	33.8551	-117.688
Cupressus L.	11.0314	76.0176
Cupressus L.	9.98534	76.7769
Cupressus L.	11.0337	76.0188
Cupressus L.	9.37968	76.5876
Cupressus L.	9.37067	76.5819
Cupressus L.	11.6638	76.2612
Cupressus L.	16.6779	74.2556
Cupressus L.	11.034	76.0154
Cupressus L.	11.0347	76.0156
Cupressus L.	11.6629	76.257
Cupressus L.	11.6551	76.2673
Cupressus L.	9.56382	76.5585
Cupressus L.	9.38142	76.5825
Cupressus L.	11.0067	75.9964
Cupressus L.	10.9521	76.8098
Cupressus L.	11.65	76.2495
Cupressus L.	9.55884	76.5137
Cupressus L.	52.1571	4.4846
Cupressus L.	32.6006	-116.842
Cupressus L.	37.9663	-122.627
Cupressus L.	36.595	-121.926
Cupressus L.	36.5942	-121.922
Cupressus L.	36.3931	25.4539
Cupressus L.	36.5948	-121.926
Cupressus L.	29.235	-103.302
Cupressus L.	36.587	-121.935
Cupressus L.	42.7338	-122.605
Cupressus L.	38.5151	-123.247
Cupressus L.	37.9663	-122.626
Cupressus L.	38.224	-122.979
Cupressus L.	36.6571	-121.797
Cupressus L.	36.5898	-121.929
Cupressus L.	-46.4387	168.348
Cupressus L.	36.5765	-121.972
Cupressus L.	36.5764	-121.971
Cupressus L.	36.5949	-121.926
Cupressus L.	-38.3115	174.954
Cupressus L.	36.5943	-121.93
Cupressus L.	36.595	-121.926
Cupressus L.	37.8199	-122.53
Cupressus L.	28.1593	-108.206
Cupressus L.	40.5242	28.7874
Cupressus L.	37.0478	-122.141
Cupressus L.	41.6581	2.74306
Cupressus L.	35.3602	-120.658
Cupressus L.	40.2578	-3.68839
Cupressus L.	41.6581	2.74314
Cupressus L.	36.5902	-121.934
Cupressus L.	36.5762	-121.972
Cupressus L.	42.6283	18.1196
Cupressus L.	44.8473	13.8329
Cupressus L.	36.5178	-121.945
Cupressus L.	28.159	-108.206
Cupressus L.	-37.7168	145.055
Cupressus L.	36.5886	-121.932
Cupressus L.	37.1195	-122.307
Cupressus L.	42.7336	-122.605
Cupressus L.	34.8943	-111.822
Cupressus L.	37.5492	55.7831
Cupressus L.	36.5945	-121.924
Cupressus L.	44.8397	34.9873
Cupressus L.	41.6584	2.74318
Cupressus L.	36.657	-121.799
Cupressus L.	34.8738	-111.777
Cupressus L.	40.5211	28.7906
Cupressus L.	43.3395	16.9627
Cupressus L.	34.512	-120.502
Cupressus L.	29.8941	-97.9297
Cupressus L.	36.6547	-121.795
Cupressus L.	37.9782	-122.615
Cupressus L.	42.7338	-122.605
Cupressus L.	47.6909	-3.19118
Cupressus L.	36.5941	-121.928
Cupressus L.	49.3748	8.15205
Cupressus L.	35.5627	-121.106
Cupressus L.	37.0509	-122.139
Cupressus L.	36.5215	-121.953
Cupressus L.	36.5218	-121.953
Cupressus L.	34.8659	-111.785
Cupressus L.	28.1782	-108.213
Cupressus L.	43.1706	17.1836
Cupressus L.	38.7723	-123.534
Cupressus L.	28.1596	-108.205
Cupressus L.	-41.3283	174.833
Cupressus L.	41.6583	2.74296
Cupressus L.	36.5939	-121.922
Cupressus L.	37.0509	-122.139
Cupressus L.	36.5899	-121.929
Cupressus L.	36.5947	-121.931
Cupressus L.	45.224	19.8555
Cupressus L.	34.6908	-120.6
Cupressus L.	40.6029	-124.142
Cupressus L.	49.354	-1.74747
Cupressus L.	32.7	-109.867
Cupressus L.	22.15	-159.646
Cupressus L.	31.896	-109.163
Cupressus L.	34.9472	-111.754
Cupressus L.	33.8333	-111.417
Cupressus L.	32.0045	-109.357
Cupressus L.	33.6353	-111
Cupressus L.	36.6103	-121.897
Cupressus L.	39.2586	-121.088
Cupressus L.	39.3656	-123.751
Cupressus L.	39.3117	-123.808
Cupressus L.	41.8329	-122.66
Cupressus L.	33.5504	-117.753
Cupressus L.	44.7337	0.483975
Cupressus L.	19.6499	-101.225
Cupressus L.	33.8549	-117.687
Cupressus L.	36.5695	-121.965
Cupressus L.	37.9945	-122.978
Cupressus L.	38.3101	-123.053
Cupressus L.	45.0742	14.1666
Cupressus L.	14.5952	-90.4784
Cupressus L.	14.6628	-90.5066
Cupressus L.	14.5983	-90.5356
Cupressus L.	-33.9488	18.863
Cupressus L.	-34.3131	18.4485
Cupressus L.	-33.3103	26.5343
Cupressus L.	-34.2014	18.454
Cupressus L.	-33.9558	18.4621
Cupressus L.	-33.9744	18.4006
Cupressus L.	-33.8511	18.6432
Cupressus L.	-33.746	18.963
Cupressus L.	-23.9326	31.1487
Cupressus L.	-33.963	18.4695
Cupressus L.	-34.0619	18.4136
Cupressus L.	-34.1576	18.4268
Cupressus L.	-33.9369	18.4127
Cupressus L.	-34.1311	18.4473
Cupressus L.	-34.3131	18.4492
Cupressus L.	-33.9487	18.6297
Cupressus L.	-29.7934	31.0368
Cupressus L.	-28.7443	24.7673
Cupressus L.	-34.1156	18.4597
Cupressus L.	-33.941	18.7507
Cupressus L.	-23.954	29.94
Cupressus L.	-29.6064	30.3464
Cupressus L.	-33.9717	18.4531
Cupressus L.	-33.9564	18.4688
Cupressus L.	-33.5867	26.9098
Cupressus L.	-34.1176	18.4599
Cupressus L.	-34.3134	18.4496
Cupressus L.	-33.2935	19.115
Cupressus L.	-33.9613	18.4841
Cupressus L.	-33.8296	18.6334
Cupressus L.	-33.9294	18.865
Cupressus L.	-34.0623	18.4137
Cupressus L.	-33.8195	18.6591
Cupressus L.	-34.0418	18.4478
Cupressus L.	-34.0095	18.415
Cupressus L.	-34.0671	18.4331
Cupressus L.	-34.0622	18.4105
Cupressus L.	-34.3135	18.4494
Cupressus L.	-33.962	18.8496
Cupressus L.	-34.0615	18.4147
Cupressus L.	-34.0599	18.4158
Cupressus L.	-31.8706	24.555
Cupressus L.	-34.0545	18.4462
Cupressus L.	-34.2961	18.4418
Cupressus L.	-34.3155	18.4572
Cupressus L.	-34.3134	18.4497
Cupressus L.	-34.2013	18.3821
Cupressus L.	-34.2632	18.4341
Cupressus L.	-34.0621	18.4132
Cupressus L.	-33.9377	18.8583
Cupressus L.	-34.1461	18.3212
Cupressus L.	-34.0722	18.8883
Cupressus L.	-34.0501	18.4554
Cupressus L.	-34.3387	19.0225
Cupressus L.	-33.9375	18.8351
Cupressus L.	-34.1461	18.3207
Cupressus L.	-33.959	18.4614
Cupressus L.	-34.1136	18.8427
Cupressus L.	-34.3121	18.4488
Cupressus L.	-33.8194	18.6572
Cupressus L.	-33.9654	18.8542
Cupressus L.	-26.3787	27.4192
Cupressus L.	-33.9318	18.5177
Cupressus L.	-33.9123	18.4077
Cupressus L.	-34.1846	18.9223
Cupressus L.	-33.9525	18.8576
Cupressus L.	-33.3161	26.5223
Cupressus L.	-34.0063	18.4307
Cupressus L.	-33.9383	18.8413
Cupressus L.	-34.3116	18.4492
Cupressus L.	-25.7313	28.2219
Cupressus L.	-33.9405	18.8429
Cupressus L.	-33.996	22.7867
Cupressus L.	-33.9267	18.5111
Cupressus L.	-34.3135	18.4489
Cupressus L.	-34.3129	18.4496
Cupressus L.	-33.9604	18.4013
Cupressus L.	-34.3147	18.4499
Cupressus L.	-33.938	18.8609
Cupressus L.	-34.3132	18.4497
Cupressus L.	-34.3131	18.4497
Cupressus L.	-33.8385	18.6377
Cupressus L.	-26.1504	28.002
Cupressus L.	-34.3134	18.4496
Cupressus L.	-34.3507	18.4846
Cupressus L.	-26.2754	28.0559
Cupressus L.	-34.062	18.4148
Cupressus L.	-34.0068	18.4293
Cupressus L.	-34.0197	22.7786
Cupressus L.	-33.8584	18.5451
Cupressus L.	-33.9383	18.858
Cupressus L.	-34.3129	18.4483
Cupressus L.	-33.9682	18.4647
Cupressus L.	-26.1215	27.79
Cupressus L.	-33.8753	18.5484
Cupressus L.	-33.8477	18.6621
Cupressus L.	-34.3141	18.4498
Cupressus L.	-34.0329	18.4463
Cupressus L.	-26.6304	27.9342
Cupressus L.	-33.935	18.4928
Cupressus L.	-33.9487	18.6297
Cupressus L.	-33.9422	18.4955
Cupressus L.	-34.0676	18.8556
Cupressus L.	-34.3138	18.4497
Cupressus L.	-34.2589	18.4598
Cupressus L.	-34.3386	19.0226
Cupressus L.	-34.0889	18.4763
Cupressus L.	-30.4612	20.4891
Cupressus L.	-33.9298	18.4244
Cupressus L.	-34.3471	18.4815
Cupressus L.	-33.8959	18.6284
Cupressus L.	-33.9409	18.8431
Cupressus L.	-34.4215	19.2433
Cupressus L.	-34.012	18.3917
Cupressus L.	-34.2954	18.4421
Cupressus L.	-23.954	29.94
Cupressus L.	-33.8258	18.6502
Cupressus L.	-33.9505	18.3787
Cupressus L.	-34.3508	18.4846
Cupressus L.	-34.3135	18.4496
Cupressus L.	-34.2587	18.4604
Cupressus L.	-33.9983	18.4714
Cupressus L.	-34.0593	18.4186
Cupressus L.	-34.0743	19.0621
Cupressus L.	-34.3135	18.4496
Cupressus L.	-34.3133	18.4498
Cupressus L.	-33.8198	18.6582
Cupressus L.	-33.9666	18.4481
Cupressus L.	-33.9404	18.8549
Cupressus L.	-33.7456	18.9627
Cupressus L.	-33.8622	18.5496
Cupressus L.	-33.9476	22.432
Cupressus L.	-34.332	19.0355
Cupressus L.	-34.0262	18.4869
Cupressus L.	-33.9644	18.4711
Cupressus L.	-33.9405	18.8428
Cupressus L.	-29.7475	29.267
Cupressus L.	-34.0615	18.4151
Cupressus L.	-34.0614	18.4154
Cupressus L.	-33.9304	18.5074
Cupressus L.	-34.0403	18.8269
Cupressus L.	-34.3131	18.4503
Cupressus L.	-33.8503	18.6428
Cupressus L.	-34.0613	18.4142
Cupressus L.	-33.9504	22.4558
Cupressus L.	-34.062	18.4138
Cupressus L.	-34.1458	18.3205
Cupressus L.	-31.2476	25.8794
Cupressus L.	-34.3135	18.4489
Cupressus L.	-33.9743	18.4025
Cupressus L.	-34.0529	18.4572
Cupressus L.	-26.1102	28.2332
Cupressus L.	-34.3135	18.4494
Cupressus L.	-34.3733	18.8917
Cupressus L.	-34.062	18.414
Cupressus L.	-33.9777	18.4023
Cupressus L.	-33.9377	18.4271
Cupressus L.	-33.9516	18.4588
Cupressus L.	-33.915	18.417
Cupressus L.	-32.9089	18.7547
Cupressus L.	-25.9835	28.1076
Cupressus L.	-34.0612	18.4161
Cupressus L.	-34.0618	18.4152
Cupressus L.	-31.2639	26.1053
Cupressus L.	-32.1672	23.9137
Cupressus L.	-25.736	28.1612
Cupressus L.	-34.2023	18.4555
Cupressus L.	43.9202	15.5089
Cupressus L.	37.8321	-122.483
Cupressus L.	48.6468	-4.24903
Cupressus L.	38.7475	20.6967
Cupressus L.	37.7223	-122.478
Cupressus L.	37.7703	-122.511
Cupressus L.	48.2459	-4.54238
Cupressus L.	37.7303	-122.25
Cupressus L.	32.8529	-116.574
Cupressus L.	36.6519	-114.066
Cupressus L.	33.7295	-117.549
Cupressus L.	37.7857	-122.499
Cupressus L.	31.8257	-116.572
Cupressus L.	37.9654	23.7858
Cupressus L.	42.452	18.5025
Cupressus L.	48.6414	-2.40121
Cupressus L.	-36.8981	174.782
Cupressus L.	36.5696	-121.965
Cupressus L.	43.5039	16.4358
Cupressus L.	33.8197	-117.638
Cupressus L.	37.7085	-122.485
Cupressus L.	37.9828	23.7425
Cupressus L.	28.7247	83.675
Cupressus L.	38.6211	-123.133
Cupressus L.	37.7249	-122.494
Cupressus L.	16.7208	-92.6617
Cupressus L.	42.1092	-0.655371
Cupressus L.	36.6005	-121.883
Cupressus L.	33.1868	-109.383
Cupressus L.	38.9142	-123.701
Cupressus L.	41.9094	-123.146
Cupressus L.	35.3181	-120.825
Cupressus L.	32.3658	-110.709
Cupressus L.	32.6727	-117.241
Cupressus L.	36.1556	-121.669
Cupressus L.	38.6221	-123.128
Cupressus L.	47.4701	-3.08717
Cupressus L.	36.5178	-121.945
Cupressus L.	35.2727	-120.649
Cupressus L.	38.6218	-123.129
Cupressus L.	37.5211	-122.515
Cupressus L.	37.5211	-122.515
Cupressus L.	37.0658	-113.888
Cupressus L.	37.0767	-113.891
Cupressus L.	37.1931	-112.988
Cupressus L.	37.05	-113.6
Cupressus L.	37.0661	-113.887
Cupressus L.	36.5699	-121.967
Cupressus L.	32.3617	-110.716
Cupressus L.	46.9326	-2.17393
Cupressus L.	32.3581	-110.729
Cupressus L.	36.0145	14.3243
Cupressus L.	39.8044	-121.573
Cupressus L.	17.118	-96.452
Cupressus L.	-41.2719	174.702
Cupressus L.	28.1465	-108.233
Cupressus L.	42.068	-123.297
Cupressus L.	39.8143	-121.578
Cupressus L.	39.6751	19.6984
Cupressus L.	36.5454	-121.93
Cupressus L.	37.699	-122.437
Cupressus L.	36.5455	-121.93
Cupressus L.	29.276	-103.302
Cupressus L.	32.359	-110.728
Cupressus L.	37.8081	-122.472
Cupressus L.	43.4972	16.2125
Cupressus L.	29.25	118.12
Cupressus L.	38.8542	-122.279
Cupressus L.	33.1492	-109.374
Cupressus L.	38.9167	-123.7
Cupressus L.	34.4028	-119.509
Cupressus L.	34.8665	-111.717
Cupressus L.	32.0208	-109.356
Cupressus L.	33.2252	-117.1
Cupressus L.	40.247	-111.648
Cupressus L.	39.5	-123.75
Cupressus L.	43.0746	-124.43
Cupressus L.	33.0796	-116.589
Cupressus L.	37.066	-113.887
Cupressus L.	33.7642	-117.678
Cupressus L.	36.5204	-121.951
Cupressus L.	32.6103	-116.197
Cupressus L.	-42.7871	147.551
Cupressus L.	32.3679	-110.706
Cupressus L.	37.0511	-122.139
Cupressus L.	32.3643	-110.71
Cupressus L.	34.0481	-119.56
Cupressus L.	32.3658	-110.709
Cupressus L.	32.3617	-110.716
Cupressus L.	36.5209	-121.95
Cupressus L.	32.3665	-110.709
Cupressus L.	37.9717	23.7268
Cupressus L.	-44.385	171.247
Cupressus L.	36.9556	-122.026
Cupressus L.	32.6105	-116.198
Cupressus L.	-40.4289	175.223
Cupressus L.	-44.4183	171.243
Cupressus L.	36.7511	-2.12005
Cupressus L.	-41.4316	172.992
Cupressus L.	39.3742	-123.748
Cupressus L.	-36.7881	174.683
Cupressus L.	37.9728	23.7261
Cupressus L.	29.2516	-103.269
Cupressus L.	36.5215	-121.953
Cupressus L.	37.9724	23.7235
Cupressus L.	38.3146	-123.043
Cupressus L.	43.6734	3.72518
Cupressus L.	39.2916	-123.673
Cupressus L.	43.6684	3.72107
Cupressus L.	19.7051	-101.215
Cupressus L.	43.6763	3.72254
Cupressus L.	42.5032	3.12224
Cupressus L.	36.9813	-121.933
Cupressus L.	43.6734	3.72512
Cupressus L.	43.6734	3.72499
Cupressus L.	36.9605	-122.084
Cupressus L.	43.6545	3.72639
Cupressus L.	32.0076	-109.312
Cupressus L.	37.9127	-122.603
Cupressus L.	43.6544	3.72643
Cupressus L.	37.8269	-122.491
Cupressus L.	44.6933	14.395
Cupressus L.	37.9236	-122.614
Cupressus L.	36.982	-121.935
Cupressus L.	43.6682	3.71781
Cupressus L.	37.1721	-3.58508
Cupressus L.	37.9134	-122.603
Cupressus L.	43.6732	3.71794
Cupressus L.	-39.7562	-73.2662
Cupressus L.	43.6735	3.72508
Cupressus L.	37.832	-122.526
Cupressus L.	-41.3296	174.832
Cupressus L.	32.0071	-109.312
Cupressus L.	33.9838	-111.441
Cupressus L.	42.3598	19.0119
Cupressus L.	43.6759	3.72149
[truncated: 35,357 more rows]
